# Supplementary material for: Strontium/magnesium-doped coralline hydroxyapatite for bone regeneration
Source: Regen Biomater. 2025 May 21;12:rbaf036. doi: 10.1093/rb/rbaf036 (PMC12362243; doi:10.1093/rb/rbaf036)
Supplement: rbaf036_Supplementary_Data [file rbaf036_supplementary_data.zip]

Archive with 2 entries (2 files):
- Final Supporting Information (RB-2025-067.R1)-marked version.docx
- Final Supporting Information (RB-2025-067.R1)-clean version.docx
